# Supplementary material for: Pharmacological or genetic inhibition of iNOS prevents cachexia‐mediated muscle wasting and its associated metabolism defects
Source: EMBO Mol Med. 2021 Jun 7;13(7):e13591. doi: 10.15252/emmm.202013591 (PMC8261493; doi:10.15252/emmm.202013591)
Supplement: Supplementary file 3 — Dataset EV1 [file EMMM-13-e13591-s006.xlsx]

## Sheet: Legend
	File name:	DatasetEV1
	Title:	IL-1α, IL-1β, IL-6, and TNFα levels in sera of wildtype and iNOS Knockout mice treated with or without LPS
	Description:	Male C57BL/6 wildtype (WT) and iNOS knockout (KO) mice were intraperitoneally injected with 1mg kg-1 LPS or an equivalent volume of carrier solution. Control WT, Control KO, and LPS-treated KO cohorts were pair-fed (PF) to the WT LPS-treated cohorts. After 18h, mice were euthanized, and serum cytokine levels were assessed (WT saline n=6, WT LPS n=6, iNOS KO saline n=4, and iNOS KO LPS n=4).

## Sheet: DatasetEV1 LPS Serum Cytokines
IL-1α, IL-1β, IL-6, and TNFα levels in sera of wildtype and iNOS Knockout mice treated with or without LPS
		Units: pg/mL	Units: pg/mL	Units: pg/mL	Units: pg/mL
	Label	IL-1α	IL-1β	IL-6	TNFα
1	WT Saline	319.02	9.34	3.17	3.67
2	WT Saline	510.57	1.43	2.39	4.11
3	WT Saline	253.88	2.32	3.04	6.09
4	WT Saline	307.04	1.87	6.59	3.2
5	WT Saline	194.11	31.76	12.38	11.67
6	WT Saline	225.86	2.32	3.04	7.81
1	WT LPS	248.21	4.97	139.77	15.28
2	WT LPS	294.79	12.74	4425.43	26.65
3	WT LPS	380.31	17.57	5806.07	25.38
4	WT LPS	438.19	6.73	590.24	14.79
5	WT LPS	617.9	26.36	9523.04	32.22
6	WT LPS	283.31	7.17	2054.1	15.53
1	KO Saline	387.52	4.08	18.06	7.81
2	KO Saline	416.67	39.36	12.5	17.99
3	KO Saline	326.87	5.41	8.95	11.26
4	KO Saline	1362.92	47.42	12.75	17.07
1	KO LPS	444.98	13.98	6047.33	22.03
2	KO LPS	516.92	10.2	299.97	23.06
3	KO LPS	613.51	33.06	3417.15	25.87
4	KO LPS	415.8	11.05	760.56	30.13
