# Supplementary material for: Pharmacological or genetic inhibition of iNOS prevents cachexia‐mediated muscle wasting and its associated metabolism defects
Source: EMBO Mol Med. 2021 Jun 7;13(7):e13591. doi: 10.15252/emmm.202013591 (PMC8261493; doi:10.15252/emmm.202013591)
Supplement: Supplementary file 4 — Dataset EV2 [file EMMM-13-e13591-s011.xlsx]

## Sheet: Legend
	File name:	DatasetEV2
	Title:	Metabolite concentrations in tibialis anterior muscle of wildtype and iNOS Knockout mice treated with or without LPS
	Description:	Male C57BL/6 wildtype (WT) and iNOS knockout (KO) mice were intraperitoneally injected with 1mg kg-1 LPS or an equivalent volume of carrier solution. Control WT, Control KO, and LPS-treated KO cohorts were pair-fed (PF) to the WT LPS-treated cohorts. After 18h, mice were euthanized and the metabolome of tibialis anterior muscles was analyzed through LC-MS/MS (n=6 for all cohorts).

## Sheet: DatasetEV2 LPS (LC-MS)
Metabolite concentrations in tibialis anterior muscle of wildtype and iNOS Knockout mice treated with or without LPS
		Units: µmol/gram	Units: µmol/gram	Units: µmol/gram	Units: µmol/gram	Units: µmol/gram	Units: µmol/gram	Units: µmol/gram	Units: µmol/gram	Units: µmol/gram	Units: µmol/gram	Units: µmol/gram	Units: µmol/gram	Units: µmol/gram	Units: µmol/gram	Units: µmol/gram	Units: µmol/gram	Units: µmol/gram	Units: µmol/gram	Units: µmol/gram	Units: µmol/gram	Units: µmol/gram	Units: µmol/gram	Units: µmol/gram	Units: µmol/gram	Units: µmol/gram	Units: µmol/gram	Units: µmol/gram	Units: µmol/gram	Units: µmol/gram	Units: µmol/gram	Units: µmol/gram	Units: µmol/gram	Units: µmol/gram	Units: µmol/gram	Units: µmol/gram	Units: µmol/gram	Units: µmol/gram	Units: µmol/gram	Units: µmol/gram	Units: µmol/gram	Units: µmol/gram	Units: µmol/gram	Units: µmol/gram	Units: µmol/gram	Units: µmol/gram	Units: µmol/gram	Units: µmol/gram	Units: µmol/gram
	Label	Creatinine	Glycine	Alanine	Serine	Histamine	Proline	Valine	Threonine	Taurine	Putrescine	trans-Hydroxyproline	Leucine	Isoleucine	Asparagine	Aspartic acid	Glutamine	Glutamic acid	Methionine	Histidine	Phenylalanine	Arginine	Citrulline	Serotonin	Tyrosine	Tryptophan	Carnosine	Ornithine	Lysine	Spermidine	Spermine	Creatine	Betaine	Choline	Trimethylamine N-oxide	Methylhistidine	Lactic acid	beta-Hydroxybutyric acid	alpha-Ketoglutaric acid	Citric acid	Succinic acid	Fumaric acid	Pyruvic acid	Hippuric acid	Uric acid	Glucose	LYSOC14:0	LYSOC16:1	LYSOC16:0
1	WTPBS	0.2559	0.903	1.236	0.27	0.0342	0.24	0.1917	0.2748	2.448	0.0051	0.1401	0.1701	0.1122	0.1491	0.336	1.218	0.882	0.1068	0.1755	0.0759	0.1179	0.0831	0.0004	0.0306	0.0145	2.229	0.0133	0.39	0.0279	0.0025	5.49	0.0249	0.0966	0.0028	0.0265	22.47	0.327	0.1206	0.099	0.0049	0.1302	0.2625	0.0001	0.0126	1.5164	0.00088	0.00282	0.01933
2	WTPBS	0.2883	1.242	0.882	0.2184	0.0342	0.1962	0.1491	0.2853	2.61	0.0046	0.135	0.1113	0.0882	0.1563	0.1806	1.089	1.206	0.0786	0.1722	0.0681	0.1179	0.072	0.0005	0.0258	0.0144	2.223	0.017	0.39	0.0233	0.0026	5.64	0.0212	0.0819	0.0026	0.0192	24.27	0.366	0.075	0.1056	0.0016	0.1275	0.33	0.0003	0.0131	1.6871	0.00074	0.00303	0.02533
3	WTPBS	0.2478	0.987	0.936	0.231	0.025	0.1602	0.1299	0.1803	2.52	0.0013	0.0654	0.0957	0.066	0.0897	0.0462	1.197	0.744	0.072	0.1353	0.075	0.1185	0.0663	0.0004	0.0468	0.0167	2.061	0.0231	0.42	0.015	0.0024	5.4	0.0241	0.1047	0.0025	0.0193	21.78	0.1659	0.1305	0.0834	0.0004	0.1155	0.285	0.0003	0.0136	0.9446	0.00079	0.00265	0.02171
4	WTPBS	0.288	0.744	1.305	0.2472	0.0252	0.2382	0.1671	0.2688	2.448	0.0025	0.0939	0.1554	0.0999	0.0897	0.2043	1.155	0.936	0.1023	0.1731	0.0876	0.1122	0.0615	0.0004	0.039	0.0152	2.373	0.0078	0.369	0.0212	0.0022	5.4	0.0168	0.0852	0.0027	0.0199	21.06	0.1923	0.042	0.0849	0.0003	0.1101	0.1362	0.0005	0.0154	0.9623	0.00148	0.00477	0.036
5	WTPBS	0.2796	0.969	1.326	0.2319	0.0327	0.2775	0.1878	0.321	2.664	0.0032	0.0933	0.1182	0.0828	0.0846	0.0744	1.161	0.951	0.0972	0.1953	0.0753	0.0984	0.0573	0.0005	0.0312	0.0165	2.07	0.0128	0.354	0.0213	0.0023	5.67	0.0187	0.1095	0.0027	0.0243	22.08	0.378	0.1674	0.1506	0.0012	0.1524	0.1401	0.0006	0.0134	1.121	0.00108	0.00377	0.02628
6	WTPBS	0.2757	1.41	1.197	0.2955	0.0483	0.2133	0.1683	0.2655	2.484	0.0125	0.132	0.1395	0.1053	0.1548	0.1968	1.563	1.302	0.0804	0.201	0.0774	0.0999	0.0786	0.0005	0.0298	0.0107	2.187	0.0197	0.375	0.0318	0.0029	5.73	0.0278	0.1347	0.0026	0.0257	25.5	0.1638	0.1467	0.1305	0.0065	0.132	0.345	0.0006	0.0133	1.7633	0.00108	0.00383	0.02402
1	WTLPS	0.2367	0.75	1.338	0.2547	0.0345	0.2304	0.1683	0.324	2.592	0.0028	0.0549	0.1764	0.1125	0.0768	0.432	1.131	0.837	0.1086	0.1602	0.0918	0.1644	0.0483	0.0005	0.036	0.0182	2.13	0.0191	0.6	0.0205	0.0026	5.64	0.0164	0.0894	0.0027	0.0213	25.41	0.1347	0.0438	0.1272	0.0011	0.1083	0.315	0.0005	0.0121	1.9077	0.002	0.00521	0.03937
2	WTLPS	0.2547	0.807	1.329	0.2433	0.039	0.303	0.2019	0.2772	2.49	0.0052	0.0729	0.2019	0.0891	0.1095	0.2721	1.14	0.885	0.0792	0.1806	0.1056	0.12	0.0387	0.0004	0.0423	0.0199	2.097	0.0082	0.351	0.025	0.003	5.64	0.0183	0.1308	0.0027	0.0226	25.29	0.156	0.0054	0.1251	0.0011	0.1305	0.1953	0.0005	0.0117	2.0802	0.00175	0.00653	0.03768
3	WTLPS	0.303	0.834	1.407	0.2211	0.0306	0.2709	0.1515	0.336	2.532	0.0023	0.0921	0.1419	0.0843	0.0825	0.1743	0.861	0.546	0.096	0.1824	0.0981	0.1482	0.0537	0.0004	0.0405	0.0186	2.595	0.0076	0.492	0.0196	0.0034	5.85	0.0195	0.117	0.003	0.0249	23.79	0.0333	0.0456	0.1527	0.0003	0.1224	0.1131	0.0004	0.0164	1.3831	0.00198	0.00598	0.03759
4	WTLPS	0.2655	0.894	1.158	0.2034	0.0348	0.2646	0.1914	0.2877	2.529	0.0031	0.0627	0.1599	0.1044	0.0855	0.474	1.02	0.69	0.0732	0.1671	0.0924	0.1155	0.0411	0.0005	0.0372	0.0223	1.848	0.0084	0.318	0.0163	0.0022	5.49	0.0174	0.0912	0.0029	0.022	24.21	0.1905	0.0081	0.1467	0.0009	0.1197	0.1188	0.0004	0.0128	1.5876	0.00164	0.00667	0.0334
5	WTLPS	0.2532	0.738	1.071	0.2451	0.033	0.2583	0.1536	0.2904	2.424	0.0024	0.0627	0.1773	0.0885	0.0882	0.1464	1.032	0.834	0.0852	0.1752	0.0951	0.1317	0.039	0.0004	0.0438	0.0209	2.028	0.0076	0.345	0.0158	0.0017	5.55	0.0172	0.1089	0.0027	0.0232	23.34	0.1284	0.0186	0.1401	0.0002	0.1059	0.051	0.0005	0.0139	1.4057	0.00191	0.00736	0.04653
6	WTLPS	0.2793	0.984	1.794	0.2886	0.0369	0.321	0.1626	0.423	2.394	0.0048	0.0852	0.2229	0.0894	0.1173	0.372	1.257	0.45	0.1098	0.198	0.1116	0.18	0.0693	0.0005	0.048	0.0206	2.508	0.0154	0.582	0.0306	0.0023	5.61	0.0216	0.1005	0.0029	0.0246	24.84	0.0528	0.0206	0.1614	0.0006	0.156	0.1197	0.0008	0.0183	1.7463	0.00137	0.00674	0.04195
1	KOPBS	0.309	1.041	1.35	0.2697	0.0366	0.1815	0.1158	0.2691	2.514	0.0035	0.0753	0.1536	0.0627	0.0906	0.1314	1.233	0.804	0.0825	0.18	0.0678	0.1164	0.1065	0.0006	0.0318	0.0099	1.932	0.0228	0.387	0.0229	0.0041	5.37	0.021	0.0801	0.0033	0.015	25.14	0.0315	0.0158	0.1611	0.003	0.0996	0.2907	0.002	0.013	2.1693	0.00115	0.00321	0.02868
2	KOPBS	0.267	0.948	1.164	0.2133	0.0339	0.174	0.186	0.2517	2.361	0.0028	0.0711	0.1476	0.0972	0.084	0.1818	1.146	1.029	0.0858	0.1572	0.0876	0.0801	0.0606	0.0006	0.039	0.0193	1.896	0.0084	0.2574	0.0198	0.0028	5.55	0.0199	0.0885	0.0028	0.0212	22.95	0.327	0.0714	0.1044	0.0006	0.1266	0.1035	0.0008	0.0125	1.4449	0.00182	0.00664	0.0522
3	KOPBS	0.288	1.527	1.119	0.2802	0.0405	0.2628	0.1992	0.2916	2.52	0.0019	0.1071	0.1821	0.096	0.1197	0.2748	0.744	1.176	0.0852	0.1731	0.0816	0.1395	0.0924	0.0004	0.03	0.0164	2.205	0.0214	0.492	0.0226	0.0027	5.91	0.0203	0.1335	0.0031	0.023	22.44	0.1872	0.1518	0.1326	0.0005	0.1845	0.12	0.0014	0.0166	1.0005	0.00096	0.00228	0.0224
4	KOPBS	0.318	0.816	1.152	0.2271	0.039	0.2976	0.1836	0.3	2.412	0.0065	0.1131	0.2361	0.1056	0.1434	0.639	1.722	1.089	0.0957	0.183	0.0831	0.1014	0.0711	0.0006	0.0272	0.011	1.899	0.0122	0.312	0.03	0.0022	5.67	0.0262	0.0942	0.0026	0.0277	24.6	0.465	0.0119	0.1641	0.0006	0.1629	0.1551	0.0008	0.0137	1.6335	0.00099	0.00354	0.02946
5	KOPBS	0.2667	1.044	0.99	0.2112	0.0435	0.2247	0.1599	0.2562	2.577	0.0053	0.1167	0.1584	0.0915	0.1416	0.1845	1.227	1.395	0.0681	0.1659	0.0786	0.1386	0.0789	0.0006	0.029	0.0122	1.905	0.0222	0.453	0.03	0.0026	5.55	0.0205	0.0579	0.003	0.0203	24.63	0.378	0.06	0.12	0.0025	0.1521	0.1701	0.0007	0.0113	1.6368	0.00134	0.00374	0.03245
6	KOPBS	0.2736	0.864	1.491	0.2577	0.0363	0.2223	0.201	0.312	2.511	0.0058	0.1089	0.2265	0.1245	0.0987	0.2682	1.425	1.212	0.1032	0.1995	0.0804	0.1101	0.0714	0.0006	0.0333	0.0159	2.115	0.0167	0.465	0.0237	0.0028	5.61	0.0213	0.0714	0.0024	0.0253	24.63	0.462	0.027	0.1629	0.0018	0.2157	0.1305	0.0009	0.0122	1.6272	0.00105	0.00401	0.02826
1	KOLPS	0.2958	0.897	1.671	0.2973	0.0441	0.309	0.1518	0.426	2.385	0.0033	0.0738	0.1806	0.0825	0.1173	0.348	1.317	1.047	0.114	0.2385	0.1251	0.1914	0.0789	0.0008	0.057	0.026	2.199	0.017	0.549	0.026	0.0032	5.67	0.0223	0.1413	0.0032	0.0212	23.49	0.0169	0.1395	0.1932	0.0005	0.135	0.1314	0.0008	0.022	1.1662	0.00087	0.00241	0.02193
2	KOLPS	0.2697	0.915	1.458	0.2604	0.0348	0.306	0.1833	0.2856	2.379	0.0039	0.0552	0.1587	0.0969	0.1242	0.36	1.416	1.092	0.0729	0.2004	0.1035	0.1416	0.045	0.0004	0.0435	0.0284	2.295	0.0079	0.426	0.0219	0.0024	5.55	0.0169	0.108	0.0028	0.021	23.88	0.1815	0.0342	0.1527	0.001	0.1176	0.2985	0.0007	0.0194	1.5124	0.00097	0.00337	0.02562
3	KOLPS	0.303	0.927	1.641	0.2034	0.0543	0.306	0.1407	0.321	2.556	0.0049	0.0678	0.1563	0.0621	0.0897	0.477	1.008	0.711	0.1002	0.1986	0.1077	0.1131	0.054	0.0006	0.0531	0.0226	2.364	0.0147	0.324	0.0244	0.0025	6.12	0.0229	0.1254	0.0029	0.03	24.63	0.0345	0.0516	0.1845	0.0009	0.1533	0.2094	0.0007	0.0222	1.603	0.00132	0.0043	0.03304
4	KOLPS	0.2502	0.546	1.425	0.2037	0.0315	0.2304	0.1062	0.2547	2.616	0.0038	0.0672	0.1227	0.0585	0.0666	0.249	0.687	0.369	0.0897	0.1323	0.0942	0.0969	0.0393	0.0007	0.042	0.0191	1.74	0.0144	0.306	0.0194	0.0015	5.07	0.0173	0.1047	0.0027	0.0202	21.06	0.0107	0.0242	0.1188	0.0008	0.0897	0.0831	0.0008	0.0153	0.9952	0.00104	0.00419	0.02894
5	KOLPS	0.2853	0.909	1.101	0.1827	0.0357	0.2361	0.1866	0.2376	2.502	0.0026	0.0561	0.156	0.1002	0.0771	0.3	1.035	1.221	0.0723	0.1599	0.0831	0.0936	0.0429	0.0004	0.0306	0.0223	2.001	0.0064	0.306	0.0156	0.003	5.49	0.0155	0.0828	0.0029	0.0245	23.85	0.369	0.0396	0.1428	0.0011	0.1635	0.21	0.001	0.0164	1.4089	0.00128	0.00496	0.02781
6	KOLPS	0.2511	0.897	0.882	0.1986	0.0429	0.2343	0.1335	0.2544	2.562	0.0037	0.0786	0.1323	0.087	0.0801	0.2442	0.948	0.813	0.0726	0.1374	0.0789	0.1047	0.0315	0.0004	0.0333	0.019	2.187	0.0031	0.2853	0.0197	0.0031	5.67	0.0172	0.0852	0.0026	0.0202	23.04	0.2379	0.0158	0.1773	0.0006	0.1581	0.198	0.0008	0.0159	1.4777	0.00107	0.00429	0.02696
[truncated: 71 more columns]
