# Supplementary material for: Pharmacological or genetic inhibition of iNOS prevents cachexia‐mediated muscle wasting and its associated metabolism defects
Source: EMBO Mol Med. 2021 Jun 7;13(7):e13591. doi: 10.15252/emmm.202013591 (PMC8261493; doi:10.15252/emmm.202013591)
Supplement: Supplementary file 5 — Dataset EV3 [file EMMM-13-e13591-s004.xlsx]

## Sheet: Legend
	File name:	DatasetEV3
	Title:	IL-1α, IL-1β, IL-6, and TNFα levels in sera of saline and C26 injected mice treated with or without GW
	Description:	Male BALB/C mice were injected subcutaneously with C26 cells (1.25x106 cells) or an equivalent volume of saline. After 5 days, and everyday thereafter, saline and C26 injected mice were treated with or without GW (5mg kg-1). After 16 days, mice were euthanized and serum cytokine levels were assessed (n=6 for all cohorts).

## Sheet: DatasetEV3 C26 Serum Cytokines
IL-1α, IL-1β, IL-6, and TNFα levels in sera of saline and C26 injected mice treated with or without GW
		Units: pg/mL	Units: pg/mL	Units: pg/mL	Units: pg/mL
	Label	IL-1α	IL-1β	IL-6	TNFα
1	Saline	566.53	3.64	5.02	6.97
2	Saline	578.63	0.55	25.93	4.11
3	Saline	633.87	4.97	1.59	5.72
4	Saline	660.32	4.08	3.81	9.07
5	Saline	596.56	4.08	4.32	4.11
6	Saline	259.48	0.55	11.65	3.67
1	GW	860.51	3.2	31.97	6.09
2	GW	738.99	2.32	2.12	3.2
3	GW	798.51	0.11	8.58	4.74
4	GW	807.58	2.32	0.5	4.33
5	GW	263.91	2.32	3.17	4.74
6	GW	427.92	0.55	176.65	2.7
1	C26	741.68	11.9	294.78	2.95
2	C26	513.75	4.97	59.62	8.92
3	C26	446.67	7.6	66.61	7.48
4	C26	240.13	16.79	300.82	11.26
5	C26	448.36	10.2	268.22	9.97
6	C26	217.27	7.17	121.57	4.74
1	C26 + GW	265.01	3.2	51.63	7.48
2	C26 + GW	878.67	3.64	87.29	undetected
3	C26 + GW	263.91	0.55	92.67	3.67
4	C26 + GW	137.77	4.08	33.98	undetected
5	C26 + GW	407.06	4.97	84.93	3.44
6	C26 + GW	786.77	5.85	29.73	5.72
