# Supplementary material for: Pharmacological or genetic inhibition of iNOS prevents cachexia‐mediated muscle wasting and its associated metabolism defects
Source: EMBO Mol Med. 2021 Jun 7;13(7):e13591. doi: 10.15252/emmm.202013591 (PMC8261493; doi:10.15252/emmm.202013591)
Supplement: Supplementary file 6 — Dataset EV4 [file EMMM-13-e13591-s010.xlsx]

## Sheet: Legend
	File name:	DatasetEV4
	Title:	Metabolite concentrations in tibialis anterior muscle of saline and GW treated mice.
	Description:	Male BALB/C mice were injected subcutaneously with saline. After 5 days and everyday thereafter, the mice were injected with either saline or GW 5mg kg-1. After 16 days, mice were euthanized and the metabolome of tibialis anterior muscles was analyzed through LC-MS/MS (n=6 for all cohorts).

## Sheet: DatsetEV4 SalGW (LC-MS)
Metabolite concentrations in tibialis anterior muscle of saline and GW treated mice
		Units: µmol/gram	Units: µmol/gram	Units: µmol/gram	Units: µmol/gram	Units: µmol/gram	Units: µmol/gram	Units: µmol/gram	Units: µmol/gram	Units: µmol/gram	Units: µmol/gram	Units: µmol/gram	Units: µmol/gram	Units: µmol/gram	Units: µmol/gram	Units: µmol/gram	Units: µmol/gram	Units: µmol/gram	Units: µmol/gram	Units: µmol/gram	Units: µmol/gram	Units: µmol/gram	Units: µmol/gram	Units: µmol/gram	Units: µmol/gram	Units: µmol/gram	Units: µmol/gram	Units: µmol/gram	Units: µmol/gram	Units: µmol/gram	Units: µmol/gram	Units: µmol/gram	Units: µmol/gram	Units: µmol/gram	Units: µmol/gram	Units: µmol/gram	Units: µmol/gram	Units: µmol/gram	Units: µmol/gram	Units: µmol/gram	Units: µmol/gram	Units: µmol/gram	Units: µmol/gram	Units: µmol/gram	Units: µmol/gram	Units: µmol/gram	Units: µmol/gram	Units: µmol/gram	Units: µmol/gram
	Label	Creatinine	Glycine	Alanine	Serine	Histamine	Proline	Valine	Threonine	Taurine	Putrescine	trans-Hydroxyproline	Leucine	Isoleucine	Asparagine	Aspartic acid	Glutamine	Glutamic acid	Methionine	Histidine	Phenylalanine	Arginine	Citrulline	Serotonin	Tyrosine	Tryptophan	Carnosine	Ornithine	Lysine	Spermidine	Spermine	Creatine	Betaine	Choline	Trimethylamine N-oxide	Methylhistidine	Lactic acid	beta-Hydroxybutyric acid	alpha-Ketoglutaric acid	Citric acid	Succinic acid	Fumaric acid	Pyruvic acid	Hippuric acid	Uric acid	Glucose	LYSOC14:0	LYSOC16:1	LYSOC16:0
1	Saline	0.2568	0.804	1.41	0.306	0.0081	0.117	0.1527	0.2631	2.097	0.00441	0.0612	0.1032	0.0429	0.0645	0.0645	1.065	0.492	0.0846	0.1599	0.0702	0.1017	0.0819	0.000182	0.0579	0.0171	1.056	0.0182	0.345	0.0348	0.0579	16.05	0.0216	0.1281	0.000762	0.01194	21.54	0.0144	0.0333	0.1449	0.00297	0.0774	0.729	undetected	0.0158	2.5802	0.001596	0.001415	0.013746
2	Saline	0.24	0.861	1.38	0.369	0.0097	0.1767	0.1476	0.306	2.151	0.00501	0.0777	0.12	0.0402	0.0795	0.1686	0.954	0.432	0.0972	0.1647	0.072	0.1191	0.0828	0.000336	0.0594	0.0173	1.23	0.0309	0.489	0.0525	0.0798	15.27	0.0263	0.066	0.000819	0.0117	16.32	0.0063	0.0197	0.1839	0.00197	0.0855	0.1401	6.2e-05	0.022	2.4965	0.001858	0.001228	0.008046
3	Saline	0.2088	0.777	1.179	0.351	0.0097	0.1257	0.1407	0.2565	2.211	0.00298	0.0567	0.1077	0.0396	0.0756	0.0444	0.969	0.612	0.078	0.1362	0.063	0.0987	0.0678	0.000273	0.0567	0.0163	0.897	0.0161	0.2742	0.0309	0.0531	14.19	0.0202	0.0942	0.000927	0.00849	21.87	0.0137	0.0201	0.1572	0.00277	0.0666	0.678	undetected	0.014	1.6521	0.001839	0.000642	0.005268
4	Saline	0.2022	0.825	1.314	0.2481	0.0088	0.1488	0.1296	0.2373	2.184	0.00414	0.0972	0.0954	0.0393	0.0534	0.195	0.78	0.465	0.0885	0.1347	0.0543	0.0768	0.0765	0.000429	0.0405	0.0146	1.047	0.0202	0.2496	0.0459	0.0558	14.52	0.0193	0.1446	0.0009	0.00888	22.5	0.0134	0.0411	0.0801	0.00684	0.0783	0.741	3.2e-05	0.0206	1.4465	0.002226	0.000933	0.006092
5	Saline	0.2433	0.717	1.02	0.2298	0.0089	0.1089	0.1326	0.2208	2.238	0.00339	0.0774	0.0918	0.0396	0.0576	0.0256	0.849	0.51	0.0765	0.1413	0.0594	0.0867	0.0714	0.000306	0.0441	0.0134	0.975	0.0221	0.321	0.0381	0.0561	13.35	0.0181	0.0756	0.000912	0.00945	22.95	0.0066	0.0242	0.0945	0.00393	0.0561	0.651	undetected	0.0128	1.6599	0.001723	0.000658	0.003807
6	Saline	0.2268	0.768	1.086	0.2796	0.0099	0.1368	0.1251	0.2085	2.202	0.0042	0.0903	0.1032	0.0339	0.0471	0.0136	0.852	0.444	0.0789	0.1146	0.0609	0.0663	0.0591	0.000381	0.0405	0.0126	0.969	0.0203	0.2229	0.0291	0.0486	14.19	0.021	0.0684	0.00117	0.00744	22.26	0.0111	0.0339	0.1236	0.00315	0.0627	0.717	0.000228	0.0211	1.6607	0.002646	0.000481	0.003641
1	GW	0.2013	0.996	1.44	0.312	0.011	0.2118	0.1779	0.2754	2.172	0.0042	0.0483	0.1326	0.054	0.0897	0.0423	1.002	0.33	0.0876	0.1305	0.0753	0.0819	0.0666	0.000324	0.0531	0.0182	0.951	0.0145	0.309	0.022	0.0465	14.52	0.0212	0.0975	0.001188	0.01305	20.79	0.02	0.0207	0.1293	0.00143	0.06	0.378	0.000306	0.0244	2.1796	0.001898	0.001778	0.023623
2	GW	0.1653	0.606	0.888	0.2241	0.0082	0.0855	0.1386	0.2115	2.256	0.00223	0.0489	0.0936	0.0471	0.0411	0.036	0.912	0.417	0.0612	0.1266	0.0627	0.0831	0.0684	0.000241	0.0384	0.0161	0.864	0.0101	0.2274	0.0298	0.0516	13.08	0.02	0.105	0.000741	0.01002	23.25	0.0245	0.0146	0.0915	0.00339	0.0654	0.255	3.9e-05	0.0118	1.4251	0.001309	0.001338	0.008367
3	GW	0.2091	0.774	1.308	0.2481	0.0081	0.1284	0.1113	0.2142	2.154	0.00486	0.114	0.0759	0.0315	0.0378	0.1236	1.029	0.414	0.0666	0.132	0.054	0.0828	0.0771	0.000281	0.0417	0.0126	1.164	0.0163	0.324	0.0606	0.0708	14.64	0.0203	0.0549	0.001011	0.01014	19.47	0.0066	0.0129	0.1338	0.00223	0.0522	0.66	0.000131	0.0176	2.1639	0.002652	0.00091	0.009588
4	GW	0.1977	0.873	1.479	0.2868	0.0128	0.1068	0.1407	0.2097	2.118	0.00504	0.0771	0.0948	0.0405	0.0579	0.0687	0.837	0.366	0.0846	0.1329	0.0681	0.048	0.0777	0.0002	0.0402	0.0137	0.954	0.018	0.1938	0.0465	0.0735	13.92	0.0218	0.2247	0.001146	0.00909	22.89	0.0384	0.0372	0.1374	0.00238	0.081	0.717	0.000225	0.0214	1.6118	0.001694	0.002141	0.023967
5	GW	0.2031	0.729	1.143	0.195	0.0092	0.0834	0.1242	0.1659	2.124	0.00387	0.0657	0.0888	0.0393	0.0363	0.1194	1.017	0.387	0.0624	0.1146	0.0537	0.0495	0.0633	0.000177	0.0324	0.0115	0.882	0.0148	0.1731	0.0351	0.063	13.47	0.0194	0.0834	0.000966	0.00978	21.21	0.0131	0.0209	0.1374	0.00195	0.0564	0.378	5.4e-05	0.0152	1.6046	0.001941	0.000993	0.015676
6	GW	0.2193	0.762	1.05	0.267	0.0095	0.0939	0.1404	0.1974	2.121	0.00366	0.0798	0.0939	0.0396	0.0474	0.0274	0.792	0.381	0.078	0.1269	0.0666	0.0651	0.0654	0.000309	0.0372	0.0143	0.999	0.0169	0.1935	0.0312	0.0507	13.38	0.0213	0.1131	0.000726	0.01104	22.71	0.0239	0.0151	0.1677	0.00257	0.0612	0.399	8.2e-05	0.0162	1.6054	0.001731	0.001241	0.009357
[truncated: 71 more columns]
