# Supplementary material for: Pharmacological or genetic inhibition of iNOS prevents cachexia‐mediated muscle wasting and its associated metabolism defects
Source: EMBO Mol Med. 2021 Jun 7;13(7):e13591. doi: 10.15252/emmm.202013591 (PMC8261493; doi:10.15252/emmm.202013591)
Supplement: Supplementary file 7 — Dataset EV5 [file EMMM-13-e13591-s005.xlsx]

## Sheet: Legend
	File name:	DatasetEV5
	Title:	Metabolite concentrations in tibialis anterior muscle of saline treated mice and C26 injected mice treated with or without GW
	Description:	Male BALB/C mice were injected subcutaneously with C26 cells (1.25x106 cells) or an equivalent volume of saline. After 5 days and everyday thereafter, the C26 tumor-bearing mice were injected with either saline or GW 5mg kg-1. After 16 days, mice were euthanized and the metabolome of tibialis anterior muscles was analyzed through LC-MS/MS (n=6 for all cohorts).

## Sheet: DatasetEV5 C26 (LC-MS)
Metabolite concentrations in tibialis anterior muscle of saline treated mice and C26 injected mice treated with or without GW
		Units: µmol/gram	Units: µmol/gram	Units: µmol/gram	Units: µmol/gram	Units: µmol/gram	Units: µmol/gram	Units: µmol/gram	Units: µmol/gram	Units: µmol/gram	Units: µmol/gram	Units: µmol/gram	Units: µmol/gram	Units: µmol/gram	Units: µmol/gram	Units: µmol/gram	Units: µmol/gram	Units: µmol/gram	Units: µmol/gram	Units: µmol/gram	Units: µmol/gram	Units: µmol/gram	Units: µmol/gram	Units: µmol/gram	Units: µmol/gram	Units: µmol/gram	Units: µmol/gram	Units: µmol/gram	Units: µmol/gram	Units: µmol/gram	Units: µmol/gram	Units: µmol/gram	Units: µmol/gram	Units: µmol/gram	Units: µmol/gram	Units: µmol/gram	Units: µmol/gram	Units: µmol/gram	Units: µmol/gram	Units: µmol/gram	Units: µmol/gram	Units: µmol/gram	Units: µmol/gram	Units: µmol/gram	Units: µmol/gram	Units: µmol/gram	Units: µmol/gram	Units: µmol/gram	Units: µmol/gram
Sample Name	Label	Creatinine	Glycine	Alanine	Serine	Histamine	Proline	Valine	Threonine	Taurine	Putrescine	trans-Hydroxyproline	Leucine	Isoleucine	Asparagine	Aspartic acid	Glutamine	Glutamic acid	Methionine	Histidine	Phenylalanine	Arginine	Citrulline	Serotonin	Tyrosine	Tryptophan	Carnosine	Ornithine	Lysine	Spermidine	Spermine	Creatine	Betaine	Choline	Trimethylamine N-oxide	Methylhistidine	Lactic acid	beta-Hydroxybutyric acid	alpha-Ketoglutaric acid	Citric acid	Succinic acid	Fumaric acid	Pyruvic acid	Hippuric acid	Uric acid	Glucose	LYSOC14:0	LYSOC16:1	LYSOC16:0
1	Saline	0.2859	0.675	1.023	0.2115	0.0327	0.1194	0.09	0.1998	2.517	0.0018	0.0519	0.1092	0.0396	0.06	0.1917	1.002	0.933	0.0771	0.1836	0.0576	0.0378	0.0636	0.0003	0.0315	0.0112	1.122	0.0145	0.1608	0.0097	0.0031	5.61	0.0216	0.0513	0.0028	0.0159	23.97	0.0156	0.0354	0.0639	0.0009	0.132	0.393	0.0011	0.0137	0.9993	0.00061	0.00215	0.02464
2	Saline	0.2301	0.687	1.221	0.2112	0.029	0.1185	0.093	0.177	2.571	0.0021	0.0579	0.0816	0.0309	0.0609	0.1554	0.828	0.795	0.0696	0.156	0.054	0.0399	0.0699	0.0002	0.024	0.0089	1.05	0.0192	0.1869	0.0106	0.0027	5.19	0.0209	0.0687	0.0029	0.0132	24.9	0.0135	0.0309	0.0831	0.0038	0.0972	0.39	0.0011	0.0144	1.3478	0.00053	0.00237	0.02766
3	Saline	0.2544	0.615	1.359	0.222	0.0306	0.1476	0.0798	0.2157	2.427	0.0024	0.066	0.0945	0.0372	0.0843	0.081	0.783	0.603	0.1047	0.1458	0.0465	0.0384	0.0819	0.0004	0.0221	0.0096	1.191	0.0197	0.15	0.0175	0.0043	5.55	0.0207	0.0711	0.0028	0.0117	26.34	0.0257	0.0168	0.0543	0.0054	0.1014	0.753	0.001	0.0163	1.6417	0.00047	0.00162	0.01973
4	Saline	0.36	1.02	1.509	0.2742	0.0375	0.1707	0.1005	0.2595	2.436	0.0031	0.1017	0.0954	0.0378	0.1134	0.0094	1.182	0.621	0.1047	0.2208	0.0573	0.0438	0.096	0.0003	0.0272	0.0089	1.23	0.0241	0.231	0.0157	0.0051	5.79	0.0258	0.0426	0.0029	0.0149	26.97	0.0153	0.0513	0.0519	0.0237	0.1248	0.849	0.001	0.0149	1.8206	0.00052	0.00159	0.02368
5	Saline	0.2634	0.66	1.101	0.2457	0.0298	0.1218	0.1137	0.2637	2.424	0.002	0.0507	0.0786	0.0525	0.0693	0.2328	1.077	0.705	0.0702	0.183	0.0486	0.0939	0.1047	0.0002	0.0387	0.014	1.029	0.0242	0.393	0.011	0.0038	5.58	0.0186	0.0489	0.0027	0.0146	25.5	0.0348	0.0321	0.0933	0.0046	0.1416	0.387	0.0011	0.0153	1.5982	0.00049	0.00242	0.03008
6	Saline	0.339	0.996	1.632	0.333	0.0342	0.1794	0.1326	0.315	2.433	0.0025	0.0921	0.1305	0.0513	0.0885	0.2838	1.251	1.278	0.0858	0.2451	0.0537	0.0936	0.0975	0.0003	0.0393	0.0137	1.203	0.0297	0.558	0.0134	0.0057	5.82	0.0224	0.0537	0.003	0.0168	25.95	0.0118	0.0414	0.0621	0.0084	0.1614	0.795	0.001	0.0151	1.6312	0.00057	0.00111	0.01982
1	C26	0.2874	0.915	1.428	0.2433	0.0381	0.147	0.1008	0.2688	2.406	0.0034	0.0462	0.0879	0.0516	0.0891	0.0363	1.269	0.549	0.0501	0.2079	0.0489	0.1752	0.111	0.0003	0.0248	0.0155	1.02	0.0165	0.783	0.0143	0.0051	5.55	0.0194	0.0888	0.0027	0.0186	24.9	0.0372	0.0236	0.0414	0.0042	0.105	0.843	0.0012	0.0151	1.8442	0.0004	0.00216	0.02667
2	C26	0.2634	0.699	0.885	0.1938	0.045	0.1104	0.1017	0.2409	2.511	0.0024	0.0282	0.0951	0.0492	0.0486	0.01	0.876	0.42	0.0546	0.1557	0.0516	0.1314	0.0891	0.0004	0.0282	0.0158	0.906	0.0151	0.495	0.0118	0.003	5.37	0.017	0.0738	0.0029	0.0191	24.36	0.0549	0.0293	0.0768	0.0018	0.111	0.831	0.0012	0.0161	1.4669	0.0004	0.00199	0.02459
3	C26	0.2805	1.044	1.164	0.2553	0.0363	0.1308	0.1038	0.2934	2.325	0.0029	0.0606	0.0822	0.0615	0.0696	0.0651	1.332	0.489	0.0615	0.1833	0.0597	0.1044	0.1098	0.0003	0.0327	0.0177	0.966	0.014	0.384	0.0118	0.0035	5.52	0.0179	0.084	0.0032	0.0198	23.88	0.1038	0.0408	0.0843	0.0046	0.1215	0.777	0.0013	0.0169	1.4856	0.00049	0.00332	0.04081
4	C26	0.2835	0.918	1.41	0.2232	0.0354	0.1458	0.096	0.252	2.538	0.0032	0.036	0.0912	0.0561	0.0798	0.0372	1.134	0.711	0.0546	0.2031	0.0537	0.2091	0.0807	0.0004	0.0252	0.0196	0.981	0.0146	0.822	0.0128	0.0031	5.58	0.0179	0.1329	0.0031	0.0202	24.87	0.0282	0.0324	0.0621	0.0033	0.1326	0.786	0.0018	0.0159	1.5037	0.00057	0.00305	0.03229
5	C26	0.411	0.906	0.951	0.2475	0.0333	0.1719	0.1017	0.2766	2.364	0.0029	0.0309	0.1017	0.0669	0.0822	0.1065	0.96	0.474	0.0591	0.1587	0.051	0.1665	0.0684	0.0003	0.0232	0.0175	0.783	0.0144	0.624	0.0137	0.0022	4.86	0.0154	0.09	0.0028	0.0196	23.52	0.531	0.0348	0.0813	0.0023	0.0948	0.798	0.0008	0.0158	1.4745	0.00056	0.00232	0.02763
6	C26	0.333	0.768	0.891	0.1968	0.0402	0.1158	0.0708	0.2271	2.343	0.0035	0.0363	0.0708	0.0462	0.0675	0.1128	1.041	0.516	0.0468	0.1431	0.048	0.1281	0.0642	0.0002	0.0231	0.0145	0.846	0.011	0.582	0.0126	0.003	4.71	0.0134	0.1104	0.0027	0.0201	24.3	0.2235	0.0253	0.0687	0.003	0.1101	0.801	0.0007	0.0185	1.4007	0.0005	0.00239	0.02788
1	C26 GW 5mg/kg	0.2931	0.801	1.011	0.2043	0.0357	0.1323	0.09	0.2247	2.355	0.002	0.0468	0.0789	0.0501	0.0657	0.138	0.858	0.657	0.0486	0.1527	0.0432	0.1128	0.0645	0.0002	0.0206	0.0138	0.723	0.0098	0.414	0.009	0.0027	4.71	0.0161	0.1077	0.0032	0.0162	24.27	0.0783	0.0196	0.0711	0.0006	0.1167	0.747	0.0008	0.0186	0.923	0.00059	0.00198	0.02834
2	C26 GW 5mg/kg	0.333	0.81	1.197	0.1977	0.0372	0.1635	0.0981	0.2511	2.445	0.0022	0.0564	0.0981	0.0384	0.0696	0.0756	0.768	0.375	0.0819	0.141	0.0555	0.0456	0.078	0.0004	0.025	0.0108	0.96	0.021	0.201	0.015	0.0042	5.13	0.0195	0.0882	0.003	0.0122	23.91	0.0103	0.0231	0.0648	0.0014	0.117	0.777	0.0009	0.0226	0.5143	0.00049	0.00104	0.02425
3	C26 GW 5mg/kg	0.321	0.714	0.993	0.1698	0.0276	0.1173	0.0819	0.2193	2.385	0.0014	0.0366	0.0705	0.0462	0.0579	0.1578	0.933	0.432	0.036	0.1662	0.0408	0.1122	0.0774	0.0002	0.0172	0.0112	0.723	0.0112	0.414	0.0074	0.0021	4.89	0.0152	0.087	0.003	0.0156	23.61	0.075	0.0222	0.0861	0.0013	0.132	0.492	0.001	0.0166	1.099	0.00071	0.0024	0.03039
4	C26 GW 5mg/kg	0.2934	0.69	1.152	0.1857	0.0351	0.1371	0.0795	0.96	2.358	0.0019	0.0666	0.0813	0.0348	0.0708	0.342	0.804	0.651	0.0561	0.1554	0.0426	0.0711	0.0822	0.0002	0.0172	0.0125	0.933	0.0174	0.333	0.013	0.0027	5.13	0.0159	0.0801	0.0029	0.015	23.88	0.02	0.0284	0.0399	0.0015	0.1425	0.831	0.0013	0.0189	0.7059	0.00051	0.00126	0.02437
5	C26 GW 5mg/kg	0.318	0.984	1.047	0.2271	0.0384	0.1782	0.0981	0.3	2.421	0.0028	0.0306	0.1155	0.0633	0.0705	0.1521	0.99	0.453	0.0624	0.1746	0.0537	0.1395	0.0735	0.0004	0.027	0.0156	0.933	0.0271	0.531	0.0133	0.0025	5.1	0.0179	0.1302	0.0027	0.0178	22.71	0.0531	0.0486	0.0972	0.0003	0.1158	0.675	0.0013	0.0197	0.6355	0.00065	0.00287	0.02802
6	C26 GW 5mg/kg	0.318	0.789	0.813	0.2076	0.0303	0.1437	0.087	0.279	2.34	0.0017	0.0324	0.0717	0.0483	0.0849	0.0495	1.047	0.624	0.0483	0.1539	0.045	0.1281	0.0798	0.0002	0.0254	0.0139	0.915	0.0164	0.552	0.0105	0.0021	4.8	0.0146	0.1203	0.0028	0.0191	22.83	0.1431	0.0423	0.06	0.0004	0.1272	0.783	0.001	0.017	0.608	0.0006	0.0016	0.02571
[truncated: 71 more columns]
