# Supplementary material for: Pharmacological or genetic inhibition of iNOS prevents cachexia‐mediated muscle wasting and its associated metabolism defects
Source: EMBO Mol Med. 2021 Jun 7;13(7):e13591. doi: 10.15252/emmm.202013591 (PMC8261493; doi:10.15252/emmm.202013591)
Supplement: Supplementary file 8 — Dataset EV6 [file EMMM-13-e13591-s009.xlsx]

## Sheet: Legend
	File name:	DatasetEV6
	Title:	Metabolite levels in C2C12 myotubes treated with or without IFNγ and TNFα
	Description:	C2C12 myotubes were treated with or without IFNγ (100U/mL) and TNFα (20ng/mL) and the indicated doses of GW. Metabolites were extracted from cells 24h after treatment and analyzed with GC-MS (n=3 independent experiments).

## Sheet: DatasetEV6 C2C12 (GC-MS)
Metabolite levels in C2C12 myotubes treated with or without IFNγ and TNFα
		Units: Abundance Units (A.U.) normalized to D-myristic acid levels and total gDNA content
Sample Name	Label	Pyruvic Acid	Alanine	Glycine	Valine	Leucine	Isoleucine	Proline	Succinic Acid	Fumaric Acid	Oxaloacetic Acid	Pyroglutamate	Methionine	Serine	Threonine	Phenylalanine	aketoglutarate oxime	Malic Acid	Aspartic Acid	Hydroxyproline	Cysteine	Glutamic Acid	Ornithine Acid	Glutamine	Histidine	Citric Acid	Tyrosine	Tryptophan	Cis-aconitic acid
UNT 1	UNT	0.0904131	2.41111	7.10255	0.2777	0.685561	0.90389	0.100771	0.195429	0.156061	0.000628791	1.5612	0.161568	0.512378	2.28586	0.413143	0.140009	0.39428	0.428919	0.0142135	0.0162501	20.6003	1.05759	12.8638	0.00743766	0.61446	0.425424	0.0178171	0.0123655
UNT 2	UNT	0.072881	1.88581	5.84962	0.247588	0.638293	0.836905	0.0653227	0.145979	0.123461	0.000549817	1.38395	0.137646	0.414135	1.78	0.363035	0.087383	0.308442	0.321056	0.00995785	0.0277559	15.2996	0.779039	9.40201	0.0269843	0.485437	0.264967	0.0245967	0.00338007
UNT 3	UNT	0.0457272	1.79527	6.25258	0.188472	0.489739	0.664203	0.0530576	0.122363	0.112653	0.000599628	1.59529	0.122576	0.429849	1.68887	0.284363	0.0666775	0.293627	0.365179	0.00773364	0.0140726	14.9702	0.785763	9.32233	0.0269541	0.48219	0.225408	0.0137909	0.00470257
IT 1	IT	0.0675802	0.858681	7.81734	0.212275	0.487797	0.623571	0.0948683	0.390235	0.243115	0.000509217	1.71755	0.102637	0.443864	1.10533	0.311569	0.16642	0.648054	0.043047	0.00280278	0.00794391	7.80361	0.34048	1.89646	0.00652729	0.793828	0.306	0.0169492	0.0142449
IT 2	IT	0.0792549	0.999081	7.29662	0.251963	0.612888	0.810842	0.107918	0.419171	0.220328	0.000509233	1.77053	0.117641	0.369159	0.944976	0.335681	0.152948	0.590425	0.0376696	0.0203931	0.0434236	6.1925	0.326392	1.52661	0.00750361	0.771513	0.239632	0.0184223	0.00575312
IT 3	IT	0.057134	0.818931	9.54602	0.220812	0.542348	0.729392	0.101457	0.406118	0.228848	0.000515529	1.31684	0.0974512	0.460458	1.16091	0.279841	0.12533	0.752353	0.0598392	0.00273959	0.00574541	8.23215	0.324895	2.14866	0.00312084	0.810646	0.283943	0.014341	0.0175408
