# Supplementary material for: Pharmacological or genetic inhibition of iNOS prevents cachexia‐mediated muscle wasting and its associated metabolism defects
Source: EMBO Mol Med. 2021 Jun 7;13(7):e13591. doi: 10.15252/emmm.202013591 (PMC8261493; doi:10.15252/emmm.202013591)
Supplement: Supplementary file 9 — Source Data for Expanded View/Appendix [file EMMM-13-e13591-s015.zip]

Archive with 1 entries (1 files):
- emmm202013591-sup-0015-SDataEV/emmm202013591-sup-0015-SDataEV.pdf
